# Supplementary material for: Cerebrospinal fluid catecholamines in delirium and dementia
Source: Brain Commun. 2021 May 29;3(3):fcab121. doi: 10.1093/braincomms/fcab121 (PMC8374970; doi:10.1093/braincomms/fcab121)
Supplement: fcab121_Supplementary_Data [file fcab121_Supplementary_Data.zip]

Archive with 8 entries (8 files):
- Original Submission-Decision Letter.pdf
- Original Submission-Response to Reviewers.pdf
- Original Submission.pdf
- Revision 1-Decision Letter.pdf
- Revision 1-Response_to_reviewers.pdf
- Revision 1.pdf
- Revision 2 – Decision Letter.pdf
- Supplementary_material.pdf
